# Supplementary material for: Let‐7a‐regulated translational readthrough of mammalian AGO1 generates a microRNA pathway inhibitor
Source: EMBO J. 2019 Jul 22;38(16):e100727. doi: 10.15252/embj.2018100727 (PMC6694283; doi:10.15252/embj.2018100727)
Supplement: Supplementary file 5 — Source Data for Expanded View [file EMBJ-38-e100727-s013.zip]

Archive with 13 entries (12 files):
- embj2018100727-sup-0013-SDataEV/__MACOSX/
- embj2018100727-sup-0013-SDataEV/__MACOSX/._FIG_EV1_FINAL.pdf
- embj2018100727-sup-0013-SDataEV/__MACOSX/._FIGURE_EV2.pdf
- embj2018100727-sup-0013-SDataEV/__MACOSX/._FIGURE_EV3.pdf
- embj2018100727-sup-0013-SDataEV/__MACOSX/._FIGURE_EV4.pdf
- embj2018100727-sup-0013-SDataEV/__MACOSX/._FIGURE_EV5.pdf
- embj2018100727-sup-0013-SDataEV/embj2018100727-sup-0013-SDataFigEV5.pdf
- embj2018100727-sup-0013-SDataEV/embj2018100727-sup-0014-SDataEVFigs.zip
- embj2018100727-sup-0013-SDataEV/FIG_EV1_FINAL.pdf
- embj2018100727-sup-0013-SDataEV/FIGURE_EV2.pdf
- embj2018100727-sup-0013-SDataEV/FIGURE_EV3.pdf
- embj2018100727-sup-0013-SDataEV/FIGURE_EV4.pdf
- embj2018100727-sup-0013-SDataEV/FIGURE_EV5.pdf
